# Supplementary material for: Protozoan and Rickettsial Pathogens in Ticks Collected from Infested Cattle from Turkey
Source: Pathogens. 2022 Apr 22;11(5):500. doi: 10.3390/pathogens11050500 (PMC9146054; doi:10.3390/pathogens11050500)
Supplement: Supplementary file 1 [file pathogens-11-00500-s001.zip]

Archive with 1 entries (1 files):
- pathogens-1662639-supplementary.pdf
